# Supplementary material for: Optimized Morphology and Tuning the Mn3+ Content of LiNi0.5Mn1.5O4 Cathode Material for Li-Ion Batteries
Source: Materials (Basel). 2023 Apr 15;16(8):3116. doi: 10.3390/ma16083116 (PMC10142292; doi:10.3390/ma16083116)
Supplement: Supplementary file 1 [file materials-16-03116-s001.zip]

Archive with 1 entries (1 files):
- materials-2319821-supplementary.pdf
